# Supplementary material for: In Vitro Effects of Selective COX and LOX Inhibitors and Their Combinations with Antineoplastic Drugs in the Mouse Melanoma Cell Line B16F10
Source: Int J Mol Sci. 2021 Jun 17;22(12):6498. doi: 10.3390/ijms22126498 (PMC8234702; doi:10.3390/ijms22126498)
Supplement: Supplementary file 1 [file ijms-22-06498-s001.zip]

Archive with 1 entries (1 files):
- ijms-1216147-supplementary.pdf
